# Supplementary material for: The In Vitro Stability of Circulating Tumour DNA
Source: PLoS One. 2016 Dec 13;11(12):e0168153. doi: 10.1371/journal.pone.0168153 (PMC5154581; doi:10.1371/journal.pone.0168153)
Supplement: S2 Table — Columns in order; ID–the ID used for each patient; TUBE–blood collection tube type; STORAGE–for the in vitro time series, if room temperature or cold storage was applied; TIMEPOINT_1 –the first time point tested; TIMEPOINT_2 –the second time point tested; PVAL–the p-value of the statistical test; TYPE–if amplifications or deletions were used to test for differences in log2 ratios; BONFERRONI–Bonferroni correction of the p-values. (XLSX) [file pone.0168153.s002.xlsx]

## Sheet: Sheet1
ID	TUBE	STORAGE	TIMEPOINT_1	TIMEPOINT_2	PVAL	TYPE	BONFERRONI
ONK1	EDTA	5°C	0	2	0.422852	DELETION	1
ONK1	EDTA	5°C	0	2	0.674625	AMPLIFICATION	1
ONK1	EDTA	5°C	0	4	0.967773	DELETION	1
ONK1	EDTA	5°C	0	4	0.952244	AMPLIFICATION	1
ONK1	EDTA	5°C	0	24	0.539062	DELETION	1
ONK1	EDTA	5°C	0	24	0.981966	AMPLIFICATION	1
ONK1	EDTA	RT	0	2	0.384766	DELETION	1
ONK1	EDTA	RT	0	2	0.956285	AMPLIFICATION	1
ONK1	EDTA	RT	0	4.5	0.1875	DELETION	1
ONK1	EDTA	RT	0	4.5	0.802269	AMPLIFICATION	1
ONK1	EDTA	RT	0	24	0.116211	DELETION	1
ONK1	EDTA	RT	0	24	0.938406	AMPLIFICATION	1
ONK1	STRECK	RT	0	2	0.27832	DELETION	1
ONK1	STRECK	RT	0	2	0.600874	AMPLIFICATION	1
ONK1	STRECK	RT	0	4.5	0.00195312	DELETION	0.1875
ONK1	STRECK	RT	0	4.5	0.112661	AMPLIFICATION	1
ONK1	STRECK	RT	0	24	0.5	DELETION	1
ONK1	STRECK	RT	0	24	0.554716	AMPLIFICATION	1
ONK13	EDTA	RT	0	48	0.3125	DELETION	1
ONK13	EDTA	RT	0	48	0.875	AMPLIFICATION	1
ONK14	EDTA	RT	0	48	0.0770226	DELETION	1
ONK14	EDTA	RT	0	48	0.37178	AMPLIFICATION	1
ONK15	EDTA	5°C	0	48	0.000186488	DELETION	0.0179029
ONK15	EDTA	5°C	0	48	0.459648	AMPLIFICATION	1
ONK2	EDTA	5°C	0	2	0.759972	DELETION	1
ONK2	EDTA	5°C	0	2	0.306003	AMPLIFICATION	1
ONK2	EDTA	5°C	0	3.8	0.322122	DELETION	1
ONK2	EDTA	5°C	0	3.8	0.66491	AMPLIFICATION	1
ONK2	EDTA	5°C	0	24	0.00996946	DELETION	0.957069
ONK2	EDTA	5°C	0	24	0.164235	AMPLIFICATION	1
ONK2	EDTA	RT	0	2	0.0233133	DELETION	1
ONK2	EDTA	RT	0	2	0.365171	AMPLIFICATION	1
ONK2	EDTA	RT	0	3.2	0.0424219	DELETION	1
ONK2	EDTA	RT	0	3.2	0.619467	AMPLIFICATION	1
ONK2	EDTA	RT	0	24	0.0233133	DELETION	1
ONK2	EDTA	RT	0	24	0.257924	AMPLIFICATION	1
ONK2	STRECK	RT	0	2	0.968279	DELETION	1
ONK2	STRECK	RT	0	2	0.284929	AMPLIFICATION	1
ONK2	STRECK	RT	0	3.2	0.980146	DELETION	1
ONK2	STRECK	RT	0	3.2	0.39608	AMPLIFICATION	1
ONK2	STRECK	RT	0	24	0.962158	DELETION	1
ONK2	STRECK	RT	0	24	0.00496576	AMPLIFICATION	0.476712
ONK3	STRECK	RT	0	2	0.683102	DELETION	1
ONK3	STRECK	RT	0	2	0.977316	AMPLIFICATION	1
ONK3	STRECK	RT	0	4	0.45692	DELETION	1
ONK3	STRECK	RT	0	4	0.839822	AMPLIFICATION	1
ONK3	STRECK	RT	0	24	0.00863509	DELETION	0.828969
ONK3	STRECK	RT	0	24	0.566579	AMPLIFICATION	1
ONK5	EDTA	5°C	0	2	0.181294	DELETION	1
ONK5	EDTA	5°C	0	2	0.00782447	AMPLIFICATION	0.75115
ONK5	EDTA	5°C	0	4	0.414693	DELETION	1
ONK5	EDTA	5°C	0	4	0.110534	AMPLIFICATION	1
ONK5	EDTA	5°C	0	24	0.801167	DELETION	1
ONK5	EDTA	5°C	0	24	2.69819e-06	AMPLIFICATION	0.000259027
ONK5	EDTA	RT	0	2	0.437926	DELETION	1
ONK5	EDTA	RT	0	2	0.877228	AMPLIFICATION	1
ONK5	EDTA	RT	0	4	0.810061	DELETION	1
ONK5	EDTA	RT	0	4	0.784718	AMPLIFICATION	1
ONK5	EDTA	RT	0	24	0.321574	DELETION	1
ONK5	EDTA	RT	0	24	0.2734	AMPLIFICATION	1
ONK5	STRECK	RT	0	2	0.132391	DELETION	1
ONK5	STRECK	RT	0	2	0.0117534	AMPLIFICATION	1
ONK5	STRECK	RT	0	4	0.14064	DELETION	1
ONK5	STRECK	RT	0	4	0.566353	AMPLIFICATION	1
ONK5	STRECK	RT	0	24	0.55995	DELETION	1
ONK5	STRECK	RT	0	24	0.0267477	AMPLIFICATION	1
ONK8	EDTA	5°C	0	2	0.401723	DELETION	1
ONK8	EDTA	5°C	0	2	0.992514	AMPLIFICATION	1
ONK8	EDTA	5°C	0	6	0.727939	DELETION	1
ONK8	EDTA	5°C	0	6	0.995921	AMPLIFICATION	1
ONK8	EDTA	5°C	0	24	0.243998	DELETION	1
ONK8	EDTA	5°C	0	24	0.997306	AMPLIFICATION	1
ONK8	EDTA	RT	0	2	0.20806	DELETION	1
ONK8	EDTA	RT	0	2	0.0776421	AMPLIFICATION	1
ONK8	EDTA	RT	0	6	0.00786082	DELETION	0.754639
ONK8	EDTA	RT	0	6	0.920526	AMPLIFICATION	1
ONK8	EDTA	RT	0	24	0.564466	DELETION	1
ONK8	EDTA	RT	0	24	0.913857	AMPLIFICATION	1
ONK6	EDTA	5°C	0	2	0.263666	DELETION	1
ONK6	EDTA	5°C	0	2	0.811367	AMPLIFICATION	1
ONK6	EDTA	5°C	0	4	0.370546	DELETION	1
ONK6	EDTA	5°C	0	4	0.440499	AMPLIFICATION	1
ONK6	EDTA	5°C	0	24	0.791505	DELETION	1
ONK6	EDTA	5°C	0	24	0.10133	AMPLIFICATION	1
ONK6	EDTA	RT	0	2	0.351718	DELETION	1
ONK6	EDTA	RT	0	2	0.158887	AMPLIFICATION	1
ONK6	EDTA	RT	0	4	0.928579	DELETION	1
ONK6	EDTA	RT	0	4	0.545001	AMPLIFICATION	1
ONK6	EDTA	RT	0	24	0.634868	DELETION	1
ONK6	EDTA	RT	0	24	0.358091	AMPLIFICATION	1
ONK6	STRECK	RT	0	2	0.202365	DELETION	1
ONK6	STRECK	RT	0	2	0.997859	AMPLIFICATION	1
ONK6	STRECK	RT	0	4	0.726863	DELETION	1
ONK6	STRECK	RT	0	4	0.996573	AMPLIFICATION	1
ONK6	STRECK	RT	0	24	0.554276	DELETION	1
ONK6	STRECK	RT	0	24	0.997598	AMPLIFICATION	1
