# Supplementary material for: The In Vitro Stability of Circulating Tumour DNA
Source: PLoS One. 2016 Dec 13;11(12):e0168153. doi: 10.1371/journal.pone.0168153 (PMC5154581; doi:10.1371/journal.pone.0168153)
Supplement: S3 Table — Columns in order; ID–the ID used for each patient; TUBE–blood collection tube type; STORAGE–for the in vitro time series, if room temperature or cold storage was applied; ALPHA–the intercept of the linear regression; BETA–the slope of the linear regression; ALPHA_PVALUE–the probability of alpha = 0; BETA_PVALUE–the probability of beta = 0; TYPE–if amplifications or deletions were used for linear regression; BONFERRONI_ALPHA—Bonferroni correction of the p-values for the intercept of the linear regression; BONFERRONI_BETA–Bonferroni correction of the p-values for the regression coefficient beta. (XLSX) [file pone.0168153.s003.xlsx]

## Sheet: Sheet1
ID	TUBE	STORAGE	ALPHA	BETA	ALPHA_PVALUE	BETA_PVALUE	TYPE	BONFERRONI_ALPHA	BONFERRONI_BETA
ONK1	EDTA	5°C	-0.221174	0.0213679	1.29829e-12	0.943483	DELETION	4.67386e-11	1
ONK1	EDTA	5°C	0.593671	0.112771	1.32619e-06	0.97552	AMPLIFICATION	4.77429e-05	1
ONK1	EDTA	RT	-0.227078	0.0209839	3.63705e-13	0.823121	DELETION	1.30934e-11	1
ONK1	EDTA	RT	0.587503	0.111053	1.19691e-06	0.988242	AMPLIFICATION	4.30888e-05	1
ONK1	STRECK	RT	-0.208457	0.0222773	2.09195e-11	0.832191	DELETION	7.53102e-10	1
ONK1	STRECK	RT	0.600189	0.112525	1.00685e-06	0.995954	AMPLIFICATION	3.62467e-05	1
ONK13	EDTA	RT	-0.529706	0.203963	0.0408227	0.725839	DELETION	1	1
ONK13	EDTA	RT	0.423328	0.294981	0.224584	0.944902	AMPLIFICATION	1	1
ONK14	EDTA	RT	-0.24072	0.0280046	4.83637e-10	0.789132	DELETION	1.74109e-08	1
ONK14	EDTA	RT	0.28679	0.0553027	1.37835e-05	0.978424	AMPLIFICATION	0.000496207	1
ONK15	EDTA	5°C	-0.513893	0.0386712	2.27574e-29	0.629064	DELETION	8.19266e-28	1
ONK15	EDTA	5°C	0.394714	0.0363849	1.39289e-15	0.926606	AMPLIFICATION	5.01439e-14	1
ONK2	EDTA	5°C	-0.402541	0.0232361	1.03388e-38	0.537163	DELETION	3.72196e-37	1
ONK2	EDTA	5°C	0.337316	0.0348133	1.09352e-16	0.988714	AMPLIFICATION	3.93666e-15	1
ONK2	EDTA	RT	-0.395859	0.0236327	3.46295e-37	0.792433	DELETION	1.24666e-35	1
ONK2	EDTA	RT	0.337583	0.0337042	1.837e-17	0.913554	AMPLIFICATION	6.61321e-16	1
ONK2	STRECK	RT	-0.400282	0.025718	5.47351e-34	0.944023	DELETION	1.97046e-32	1
ONK2	STRECK	RT	0.340674	0.0343484	3.13605e-17	0.701151	AMPLIFICATION	1.12898e-15	1
ONK3	STRECK	RT	-0.310157	0.0186014	1.71048e-38	0.920095	DELETION	6.15773e-37	1
ONK3	STRECK	RT	0.367059	0.0273446	2.49634e-29	0.980241	AMPLIFICATION	8.98682e-28	1
ONK5	EDTA	5°C	-0.351022	0.0199002	5.30814e-48	0.919706	DELETION	1.91093e-46	1
ONK5	EDTA	5°C	0.457418	0.0143696	3.66196e-134	0.614604	AMPLIFICATION	1.31831e-132	1
ONK5	EDTA	RT	-0.34543	0.0191305	1.46995e-49	0.941891	DELETION	5.29182e-48	1
ONK5	EDTA	RT	0.452332	0.0141753	1.40583e-134	0.875148	AMPLIFICATION	5.06098e-133	1
ONK5	STRECK	RT	-0.348339	0.0204015	6.84162e-46	0.881241	DELETION	2.46298e-44	1
ONK5	STRECK	RT	0.457266	0.0145025	1.53754e-132	0.97757	AMPLIFICATION	5.53516e-131	1
ONK8	EDTA	RT	-0.665681	0.034088	1.58576e-46	0.986509	DELETION	5.70874e-45	1
ONK8	EDTA	RT	0.949957	0.0873025	4.7228e-23	0.965068	AMPLIFICATION	1.70021e-21	1
ONK8	EDTA	5°C	-0.6385	0.031061	2.53201e-49	0.952558	DELETION	9.11522e-48	1
ONK8	EDTA	5°C	0.950442	0.0874586	5.24692e-23	0.969107	AMPLIFICATION	1.88889e-21	1
ONK6	EDTA	5°C	-0.522689	0.0366867	7.40384e-34	0.901632	DELETION	2.66538e-32	1
ONK6	EDTA	5°C	1.22809	0.066911	2.12979e-49	0.948672	AMPLIFICATION	7.66724e-48	1
ONK6	EDTA	RT	-0.52732	0.0368642	4.74872e-34	0.950745	DELETION	1.70954e-32	1
ONK6	EDTA	RT	1.21672	0.0669484	9.31845e-49	0.989182	AMPLIFICATION	3.35464e-47	1
ONK6	STRECK	RT	-0.526513	0.0365324	2.05053e-34	0.95298	DELETION	7.38189e-33	1
ONK6	STRECK	RT	1.21726	0.0671357	1.32164e-48	0.956787	AMPLIFICATION	4.7579e-47	1
