# Supplementary material for: The In Vitro Stability of Circulating Tumour DNA
Source: PLoS One. 2016 Dec 13;11(12):e0168153. doi: 10.1371/journal.pone.0168153 (PMC5154581; doi:10.1371/journal.pone.0168153)
Supplement: S4 Table — Provides an overview of the sequencing data generated; the time points for harvesting plasma; storage temperature and which tubes used. Columns in order; ID–the ID used for each patient; PANEL_SIZE (MB)–the size of the genome that was captured and sequenced; MEAN_TARGET_COVERAGE–the mean target coverage in the panel sequenced; FRACTION_DUPLICATION–the fraction of sequencing duplicates in the sequencing library; TOTAL_MAPPED_READS–the number of unique read pairs obtained for each sequencing library that mapped to the human genome; TYPE–the purpose of each sequencing library; DNA_SOURCE–the DNA source of each sequencing library; TIMEPOINT–for the in vitro time series, the time point of harvesting plasma; STORAGE–for the in vitro time series, if room temperature or cold storage was applied; TUBE–blood collection tube type. (XLSX) [file pone.0168153.s004.xlsx]

## Sheet: hsmet_TIMESERIES_tot_new.out
ID	PANEL_SIZE (Mb)	MEAN_TARGET_COVERAGE	FRACTION_DUPLICATION	TOTAL_MAPPED_READS	TYPE	DNA_SOURCE	TIMEPOINT	STORAGE	TUBE
ONK1	0.16	660.581648	0.644874	5157180	IN_VITRO_TIME_SERIES	PLASMA	0h	5°C	EDTA
ONK1	1.3	136.248698	0.723698	5274529	IN_VITRO_TIME_SERIES	PLASMA	0h	RT	EDTA
ONK1	0.16	728.482702	0.640475	5409375	IN_VITRO_TIME_SERIES	PLASMA	0h	RT	STRECK
ONK1	0.16	450.956213	0.569787	2427970	IN_VITRO_TIME_SERIES	PLASMA	24h	5°C	EDTA
ONK1	0.16	837.870984	0.663748	7312811	IN_VITRO_TIME_SERIES	PLASMA	24h	RT	EDTA
ONK1	0.16	721.989368	0.681802	7434911	IN_VITRO_TIME_SERIES	PLASMA	24h	RT	STRECK
ONK1	0.16	768.018045	0.666843	6984305	IN_VITRO_TIME_SERIES	PLASMA	2h	5°C	EDTA
ONK1	0.16	631.616747	0.651435	5056911	IN_VITRO_TIME_SERIES	PLASMA	2h	RT	EDTA
ONK1	0.16	634.419296	0.861974	8142250	IN_VITRO_TIME_SERIES	PLASMA	2h	RT	STRECK
ONK1	0.16	703.764704	0.872432	10250645	IN_VITRO_TIME_SERIES	PLASMA	4.5h	RT	EDTA
ONK1	0.16	591.439986	0.692367	6340971	IN_VITRO_TIME_SERIES	PLASMA	4.5h	RT	STRECK
ONK1	0.16	765.170906	0.868572	10610882	IN_VITRO_TIME_SERIES	PLASMA	4h	5°C	EDTA
ONK1	1.3	252.035167	0.001451	11735857	REGULAR	WBC	NA	NA	EDTA
ONK13	1.3	248.245458	0.870117	26009228	IN_VITRO_TIME_SERIES	PLASMA	0h	RT	EDTA
ONK13	0.16	183.027575	0.611549	814025	IN_VITRO_TIME_SERIES	PLASMA	48h	RT	EDTA
ONK13	1.3	184.252765	0.001067	9267165	REGULAR	WBC	NA	NA	EDTA
ONK14	1.3	275.689472	0.84819	22909693	IN_VITRO_TIME_SERIES	PLASMA	0h	RT	EDTA
ONK14	0.16	355.518549	0.497906	1108951	IN_VITRO_TIME_SERIES	PLASMA	48h	RT	EDTA
ONK14	1.3	261.210319	0.001362	13412659	REGULAR	WBC	NA	NA	EDTA
ONK3	1.3	436.887276	0.861429	34877470	IN_VITRO_TIME_SERIES	PLASMA	0h	RT	STRECK
ONK3	0.16	815.160211	0.622634	5760940	IN_VITRO_TIME_SERIES	PLASMA	24h	RT	STRECK
ONK3	0.16	896.432289	0.467431	3470129	IN_VITRO_TIME_SERIES	PLASMA	2h	RT	STRECK
ONK3	0.16	573.460164	0.678167	5553068	IN_VITRO_TIME_SERIES	PLASMA	4h	RT	STRECK
ONK3	1.3	217.596691	0.001133	8513993	REGULAR	WBC	NA	NA	EDTA
ONK5	1.3	159.883841	0.743223	6743870	IN_VITRO_TIME_SERIES	PLASMA	0h	5°C	EDTA
ONK5	0.16	11.130944	0.601774	36427	IN_VITRO_TIME_SERIES	PLASMA	0h	RT	EDTA
ONK5	0.16	372.745683	0.878991	5988484	IN_VITRO_TIME_SERIES	PLASMA	0h	RT	STRECK
ONK5	0.16	298.80362	0.772695	2051769	IN_VITRO_TIME_SERIES	PLASMA	24h	5°C	EDTA
ONK5	0.16	350.908546	0.805954	3012120	IN_VITRO_TIME_SERIES	PLASMA	24h	RT	EDTA
ONK5	0.16	332.017636	0.827456	3371962	IN_VITRO_TIME_SERIES	PLASMA	24h	RT	STRECK
ONK5	0.16	389.813709	0.897949	8530772	IN_VITRO_TIME_SERIES	PLASMA	2h	5°C	EDTA
ONK5	0.16	379.947423	0.904703	9292823	IN_VITRO_TIME_SERIES	PLASMA	2h	RT	EDTA
ONK5	0.16	321.552373	0.894845	6624694	IN_VITRO_TIME_SERIES	PLASMA	2h	RT	STRECK
ONK5	0.16	359.604549	0.870975	5142412	IN_VITRO_TIME_SERIES	PLASMA	4h	5°C	EDTA
ONK5	0.16	316.652522	0.820874	3108354	IN_VITRO_TIME_SERIES	PLASMA	4h	RT	EDTA
ONK5	0.16	319.601338	0.854241	3871349	IN_VITRO_TIME_SERIES	PLASMA	4h	RT	STRECK
ONK5	1.3	233.77739	0.000914	9407210	REGULAR	WBC	NA	NA	EDTA
ONK6	0.16	1246.091871	0.586837	6709285	IN_VITRO_TIME_SERIES	PLASMA	0h	5°C	EDTA
ONK6	1.3	434.456142	0.746186	18494476	IN_VITRO_TIME_SERIES	PLASMA	0h	RT	EDTA
ONK6	0.16	1151.022342	0.660914	8745471	IN_VITRO_TIME_SERIES	PLASMA	0h	RT	STRECK
ONK6	0.16	1565.350877	0.617253	9639913	IN_VITRO_TIME_SERIES	PLASMA	24h	5°C	EDTA
ONK6	0.16	1501.818667	0.670991	12162784	IN_VITRO_TIME_SERIES	PLASMA	24h	RT	EDTA
ONK6	0.16	1541.189706	0.645214	10779415	IN_VITRO_TIME_SERIES	PLASMA	24h	RT	STRECK
ONK6	0.16	1174.233753	0.698906	9618586	IN_VITRO_TIME_SERIES	PLASMA	2h	5°C	EDTA
ONK6	0.16	1356.390446	0.660261	9063153	IN_VITRO_TIME_SERIES	PLASMA	2h	RT	EDTA
ONK6	0.16	1518.85401	0.612811	8300494	IN_VITRO_TIME_SERIES	PLASMA	2h	RT	STRECK
ONK6	0.16	1462.751727	0.604329	7708442	IN_VITRO_TIME_SERIES	PLASMA	4h	5°C	EDTA
ONK6	0.16	1207.61681	0.639018	7461979	IN_VITRO_TIME_SERIES	PLASMA	4h	RT	EDTA
ONK6	0.16	633.061092	0.355225	1629018	IN_VITRO_TIME_SERIES	PLASMA	4h	RT	STRECK
ONK6	1.3	196.197019	0.00153	11177624	REGULAR	WBC	NA	NA	EDTA
ONK8	1.3	276.075529	0.808462	16590811	IN_VITRO_TIME_SERIES	PLASMA	0h	5°C	EDTA
ONK8	0.16	640.341182	0.701477	5326551	IN_VITRO_TIME_SERIES	PLASMA	0h	RT	EDTA
ONK8	0.16	727.239238	0.707593	6006240	IN_VITRO_TIME_SERIES	PLASMA	24h	5°C	EDTA
ONK8	0.16	904.510065	0.71595	8198433	IN_VITRO_TIME_SERIES	PLASMA	24h	RT	EDTA
ONK8	0.16	558.974581	0.60684	3600146	IN_VITRO_TIME_SERIES	PLASMA	2h	5°C	EDTA
ONK8	0.16	303.451106	0.37224	828982	IN_VITRO_TIME_SERIES	PLASMA	2h	RT	EDTA
ONK8	0.16	738.758283	0.752845	8531968	IN_VITRO_TIME_SERIES	PLASMA	6h	5°C	EDTA
ONK8	0.16	736.730196	0.772217	10210679	IN_VITRO_TIME_SERIES	PLASMA	6h	RT	EDTA
ONK8	1.3	369.3277	0.002244	10196174	REGULAR	WBC	NA	NA	EDTA
