# Supplementary material for: The In Vitro Stability of Circulating Tumour DNA
Source: PLoS One. 2016 Dec 13;11(12):e0168153. doi: 10.1371/journal.pone.0168153 (PMC5154581; doi:10.1371/journal.pone.0168153)
Supplement: S5 Table — Columns in order; CHROM–the chromosome harboring the mutation; POS–the position of the mutation; REF–reference allele; ALT–the mutated allele; MUTATION_EFFECT–the consequence of the identified mutation; AMINO_ACID_CHANGE–the change to the amino acid sequence as a consequence of the mutation; GENE_NAME–the name of the affected gene; ID–the ID used for each patient; TIMEPOINT–for the in vitro time series, the time point of harvesting plasma; STORAGE–for the in vitro time series, if room temperature or cold storage was applied; TUBE–blood collection tube type. (XLSX) [file pone.0168153.s005.xlsx]

## Sheet: sthlm_invitro_20160906.txt
CHROM	POS	REF	ALT	MUTATION_EFFECT	AMINO_ACID_CHANGE	GENE_NAME	ID	TIMEPOINT	STORAGE	TUBE
17	7578239	C	A	STOP_GAINED	p.Glu204*/c.610C>A	TP53	ONK1	0h	RT	EDTA
10	89692811	G	T	STOP_GAINED	p.Glu99*/c.295G>T	PTEN	ONK13	0h	RT	EDTA
10	89720798	GTACT	G	FRAME_SHIFT	p.X317X/c.950*>-TACT	PTEN	ONK14	0h	RT	EDTA
17	7578527	A	C	NON_SYNONYMOUS_CODING	p.Cys135Gly/c.403A>C	TP53	ONK14	0h	RT	EDTA
17	7578275	G	A	STOP_GAINED	p.Gln192*/c.574G>A	TP53	ONK3	0h	RT	STRECK
10	89717672	C	T	STOP_GAINED	p.Arg233*/c.697C>T	PTEN	ONK3	0h	RT	STRECK
17	47696426	A	C	NON_SYNONYMOUS_CODING	p.Phe133Val/c.397A>C	SPOP	ONK5	0h	5°C	EDTA
5	112174516	T	A	STOP_GAINED	p.Tyr1075*/c.3225T>A	APC	ONK5	0h	5°C	EDTA
5	67592117	ACTTTT	A	FRAME_SHIFT	p.X653X/c.1958*>-CTTTT	PIK3R1	ONK6	0h	RT	EDTA
17	7578443	A	C	NON_SYNONYMOUS_CODING	p.Tyr163Asp/c.487A>C	TP53	ONK6	0h	RT	EDTA
17	7576902	GAGGAGCTGGTGTT	G	FRAME_SHIFT	p.X311X/c.931*>-AGGAGTGGTGTTG	TP53	ONK8	0h	5°C	EDTA
