# Supplementary material for: The In Vitro Stability of Circulating Tumour DNA
Source: PLoS One. 2016 Dec 13;11(12):e0168153. doi: 10.1371/journal.pone.0168153 (PMC5154581; doi:10.1371/journal.pone.0168153)
Supplement: S6 Table — CHROM–the chromosome harboring the mutation; POS–the position of the mutation; REF–reference allele; ALT–the mutated allele; MUTATION_EFFECT–the consequence of the identified mutation; GENE_NAME–the name of the affected gene; NBR_REF_READS–the number of reference alleles in this position; NBR_VARIANT_READS–the number of mutated alleles in this position; NBR_BACKGROUND_READS–the number of non reference/mutant reads at this position; TOT_COUNT–total read depth at this position; ALLELIC_FRACTION–the fraction of mutated reads at this position; ID–the ID used for each patient; STORAGE–for the in vitro time series, if room temperature or cold storage was applied; TUBE–blood collection tube type; TIMEPOINT–for the in vitro time series, the time point of harvesting plasma; PVAL–the p-value of the statistical test. A one-sided test was performed to test if the proportion of reads in the time series was greater than the last time point (24h or 48 h); BONFERRONI–Bonferroni correction of the p-values. (XLSX) [file pone.0168153.s006.xlsx]

## Sheet: invitro_pileframe.txt
CHROM	POS	REF	ALT	MUTATION_EFFECT	GENE_NAME	NBR_REF_READS	NBR_VARIANT_READS	NBR_BACKGROUND_READS	TOT_COUNT	ALLELIC_FRACTION	ID	STORAGE	TUBE	TIMEPOINT	PVALUE	BONFERRONI
5	67592117	ACTTTT	A	FRAME_SHIFT	PIK3R1	487	268	0	755	0.354966887417219	ONK6	5°C	EDTA	0h	0.0895238597819434	1
17	7578443	A	C	NON_SYNONYMOUS_CODING	TP53	201	378	0	579	0.652849740932642	ONK6	5°C	EDTA	0h	0.207074096865977	1
5	67592117	ACTTTT	A	FRAME_SHIFT	PIK3R1	436	197	0	633	0.311216429699842	ONK6	RT	EDTA	0h	0.727713497043719	1
17	7578443	A	C	NON_SYNONYMOUS_CODING	TP53	154	276	0	430	0.641860465116279	ONK6	RT	EDTA	0h	0.951328475635891	1
5	67592117	ACTTTT	A	FRAME_SHIFT	PIK3R1	354	164	0	518	0.316602316602317	ONK6	RT	STRECK	0h	0.500000000000001	1
17	7578443	A	C	NON_SYNONYMOUS_CODING	TP53	133	281	0	414	0.678743961352657	ONK6	RT	STRECK	0h	0.332848097373896	1
5	67592117	ACTTTT	A	FRAME_SHIFT	PIK3R1	643	307	1	951	0.322818086225026	ONK6	5°C	EDTA	24h	NA	NA
17	7578443	A	C	NON_SYNONYMOUS_CODING	TP53	265	450	0	715	0.629370629370629	ONK6	5°C	EDTA	24h	NA	NA
5	67592117	ACTTTT	A	FRAME_SHIFT	PIK3R1	570	278	1	849	0.327444051825677	ONK6	RT	EDTA	24h	NA	NA
17	7578443	A	C	NON_SYNONYMOUS_CODING	TP53	202	454	0	656	0.692073170731707	ONK6	RT	EDTA	24h	NA	NA
5	67592117	ACTTTT	A	FRAME_SHIFT	PIK3R1	620	288	0	908	0.317180616740088	ONK6	RT	STRECK	24h	NA	NA
17	7578443	A	C	NON_SYNONYMOUS_CODING	TP53	259	513	0	772	0.664507772020725	ONK6	RT	STRECK	24h	NA	NA
5	67592117	ACTTTT	A	FRAME_SHIFT	PIK3R1	496	230	1	727	0.31636863823934	ONK6	5°C	EDTA	2h	0.59011206464069	1
17	7578443	A	C	NON_SYNONYMOUS_CODING	TP53	217	409	0	626	0.653354632587859	ONK6	5°C	EDTA	2h	0.1959593462686	1
5	67592117	ACTTTT	A	FRAME_SHIFT	PIK3R1	511	251	0	762	0.329396325459318	ONK6	RT	EDTA	2h	0.48796322259785	1
17	7578443	A	C	NON_SYNONYMOUS_CODING	TP53	211	434	0	645	0.672868217054264	ONK6	RT	EDTA	2h	0.753166353222147	1
5	67592117	ACTTTT	A	FRAME_SHIFT	PIK3R1	618	302	0	920	0.328260869565217	ONK6	RT	STRECK	2h	0.32397958892279	1
17	7578443	A	C	NON_SYNONYMOUS_CODING	TP53	189	433	0	622	0.696141479099678	ONK6	RT	STRECK	2h	0.115166250857503	1
5	67592117	ACTTTT	A	FRAME_SHIFT	PIK3R1	590	303	0	893	0.339305711086226	ONK6	5°C	EDTA	4h	0.241181992349879	1
17	7578443	A	C	NON_SYNONYMOUS_CODING	TP53	245	491	1	736	0.667119565217391	ONK6	5°C	EDTA	4h	0.0734247959993573	1
5	67592117	ACTTTT	A	FRAME_SHIFT	PIK3R1	497	248	0	745	0.332885906040268	ONK6	RT	EDTA	4h	0.42969236894956	1
17	7578443	A	C	NON_SYNONYMOUS_CODING	TP53	158	370	0	528	0.700757575757576	ONK6	RT	EDTA	4h	0.397681959075869	1
5	67592117	ACTTTT	A	FRAME_SHIFT	PIK3R1	247	120	1	368	0.326086956521739	ONK6	RT	STRECK	4h	0.40408788042423	1
17	7578443	A	C	NON_SYNONYMOUS_CODING	TP53	91	168	0	259	0.648648648648649	ONK6	RT	STRECK	4h	0.651945987078256	1
17	7578239	C	A	STOP_GAINED	TP53	259	98	1	357	0.274509803921569	ONK1	5°C	EDTA	0h	0.147813179704438	1
17	7578239	C	A	STOP_GAINED	TP53	440	130	0	570	0.228070175438596	ONK1	RT	EDTA	0h	0.919452314224625	1
17	7578239	C	A	STOP_GAINED	TP53	256	89	0	345	0.257971014492754	ONK1	RT	STRECK	0h	0.699639503659573	1
17	7578239	C	A	STOP_GAINED	TP53	160	48	0	208	0.230769230769231	ONK1	5°C	EDTA	24h	NA	NA
17	7578239	C	A	STOP_GAINED	TP53	313	115	0	428	0.268691588785047	ONK1	RT	EDTA	24h	NA	NA
17	7578239	C	A	STOP_GAINED	TP53	246	95	0	341	0.278592375366569	ONK1	RT	STRECK	24h	NA	NA
17	7578239	C	A	STOP_GAINED	TP53	335	116	0	451	0.257206208425721	ONK1	5°C	EDTA	2h	0.263493397625261	1
17	7578239	C	A	STOP_GAINED	TP53	270	97	0	367	0.264305177111717	ONK1	RT	EDTA	2h	0.523519238759631	1
17	7578239	C	A	STOP_GAINED	TP53	266	111	0	377	0.294429708222812	ONK1	RT	STRECK	2h	0.34978403235906	1
17	7578239	C	A	STOP_GAINED	TP53	317	101	0	418	0.241626794258373	ONK1	RT	EDTA	4.5h	0.794962734911605	1
17	7578239	C	A	STOP_GAINED	TP53	290	88	0	378	0.232804232804233	ONK1	RT	STRECK	4.5h	0.906869122572923	1
17	7578239	C	A	STOP_GAINED	TP53	281	96	0	377	0.254641909814324	ONK1	5°C	EDTA	4h	0.294126078120604	1
5	112174516	T	A	STOP_GAINED	APC	408	428	0	836	0.511961722488038	ONK5	5°C	EDTA	0h	0.500000000000001	1
17	47696426	A	C	NON_SYNONYMOUS_CODING	SPOP	945	384	0	1329	0.288939051918736	ONK5	5°C	EDTA	0h	0.995042436124856	1
5	112174516	T	A	STOP_GAINED	APC	102	133	0	235	0.565957446808511	ONK5	RT	STRECK	0h	0.204865136193395	1
17	47696426	A	C	NON_SYNONYMOUS_CODING	SPOP	322	138	0	460	0.3	ONK5	RT	STRECK	0h	0.766373098468667	1
5	112174516	T	A	STOP_GAINED	APC	101	106	0	207	0.51207729468599	ONK5	5°C	EDTA	24h	NA	NA
17	47696426	A	C	NON_SYNONYMOUS_CODING	SPOP	248	139	0	387	0.359173126614987	ONK5	5°C	EDTA	24h	NA	NA
5	112174516	T	A	STOP_GAINED	APC	124	133	0	257	0.517509727626459	ONK5	RT	EDTA	24h	NA	NA
17	47696426	A	C	NON_SYNONYMOUS_CODING	SPOP	279	118	0	397	0.297229219143577	ONK5	RT	EDTA	24h	NA	NA
5	112174516	T	A	STOP_GAINED	APC	104	114	0	218	0.522935779816514	ONK5	RT	STRECK	24h	NA	NA
17	47696426	A	C	NON_SYNONYMOUS_CODING	SPOP	291	140	0	431	0.324825986078886	ONK5	RT	STRECK	24h	NA	NA
5	112174516	T	A	STOP_GAINED	APC	134	143	0	277	0.516245487364621	ONK5	5°C	EDTA	2h	0.5	1
17	47696426	A	C	NON_SYNONYMOUS_CODING	SPOP	320	146	0	466	0.313304721030043	ONK5	5°C	EDTA	2h	0.910050463233685	1
5	112174516	T	A	STOP_GAINED	APC	155	126	0	281	0.448398576512456	ONK5	RT	EDTA	2h	0.935260718078662	1
17	47696426	A	C	NON_SYNONYMOUS_CODING	SPOP	299	147	0	446	0.329596412556054	ONK5	RT	EDTA	2h	0.174613277108542	1
5	112174516	T	A	STOP_GAINED	APC	90	91	0	181	0.502762430939227	ONK5	RT	STRECK	2h	0.618209559390177	1
17	47696426	A	C	NON_SYNONYMOUS_CODING	SPOP	264	140	0	404	0.346534653465347	ONK5	RT	STRECK	2h	0.277368136612172	1
5	112174516	T	A	STOP_GAINED	APC	107	124	0	231	0.536796536796537	ONK5	5°C	EDTA	4h	0.336737862948358	1
17	47696426	A	C	NON_SYNONYMOUS_CODING	SPOP	337	120	0	457	0.262582056892779	ONK5	5°C	EDTA	4h	0.998446058412867	1
5	112174516	T	A	STOP_GAINED	APC	112	125	0	237	0.527426160337553	ONK5	RT	EDTA	4h	0.448166832234348	1
17	47696426	A	C	NON_SYNONYMOUS_CODING	SPOP	238	114	0	352	0.323863636363636	ONK5	RT	EDTA	4h	0.239587828031339	1
5	112174516	T	A	STOP_GAINED	APC	93	109	0	202	0.53960396039604	ONK5	RT	STRECK	4h	0.403555207197609	1
17	47696426	A	C	NON_SYNONYMOUS_CODING	SPOP	289	133	0	422	0.315165876777251	ONK5	RT	STRECK	4h	0.590558110222958	1
17	7576902	GAGGAGCTGGTGTT	G	FRAME_SHIFT	TP53	454	101	0	555	0.181981981981982	ONK8	5°C	EDTA	0h	0.916105463801209	1
17	7576902	GAGGAGCTGGTGTT	G	FRAME_SHIFT	TP53	386	104	0	490	0.212244897959184	ONK8	RT	EDTA	0h	0.392709657804838	1
17	7576902	GAGGAGCTGGTGTT	G	FRAME_SHIFT	TP53	399	111	0	510	0.217647058823529	ONK8	5°C	EDTA	24h	NA	NA
17	7576902	GAGGAGCTGGTGTT	G	FRAME_SHIFT	TP53	504	129	0	633	0.203791469194313	ONK8	RT	EDTA	24h	NA	NA
17	7576902	GAGGAGCTGGTGTT	G	FRAME_SHIFT	TP53	327	76	0	403	0.188585607940447	ONK8	5°C	EDTA	2h	0.840827863710201	1
17	7576902	GAGGAGCTGGTGTT	G	FRAME_SHIFT	TP53	213	42	0	255	0.164705882352941	ONK8	RT	EDTA	2h	0.892946777221016	1
17	7576902	GAGGAGCTGGTGTT	G	FRAME_SHIFT	TP53	505	146	0	651	0.224270353302611	ONK8	5°C	EDTA	6h	0.421301561115992	1
17	7576902	GAGGAGCTGGTGTT	G	FRAME_SHIFT	TP53	413	112	0	525	0.213333333333333	ONK8	RT	EDTA	6h	0.372411666460398	1
10	89692811	G	T	STOP_GAINED	PTEN	338	22	0	360	0.0611111111111111	ONK13	RT	EDTA	0h	0.1381337982675	1
10	89692811	G	T	STOP_GAINED	PTEN	147	5	0	152	0.0328947368421053	ONK13	RT	EDTA	48h	NA	NA
10	89720798	GTACT	G	FRAME_SHIFT	PTEN	301	32	1	334	0.0958083832335329	ONK14	RT	EDTA	0h	0.0785077156689341	1
17	7578527	A	C	NON_SYNONYMOUS_CODING	TP53	514	135	1	649	0.208012326656394	ONK14	RT	EDTA	0h	0.741118427478303	1
10	89720798	GTACT	G	FRAME_SHIFT	PTEN	103	5	0	108	0.0462962962962963	ONK14	RT	EDTA	48h	NA	NA
17	7578527	A	C	NON_SYNONYMOUS_CODING	TP53	250	74	0	324	0.228395061728395	ONK14	RT	EDTA	48h	NA	NA
10	89717672	C	T	STOP_GAINED	PTEN	224	162	0	386	0.419689119170984	ONK3	RT	STRECK	0h	0.995847400707316	1
17	7578275	G	A	STOP_GAINED	TP53	246	151	2	397	0.380352644836272	ONK3	RT	STRECK	0h	0.976357746378264	1
10	89717672	C	T	STOP_GAINED	PTEN	223	235	0	458	0.513100436681223	ONK3	RT	STRECK	24h	NA	NA
17	7578275	G	A	STOP_GAINED	TP53	235	193	0	428	0.450934579439252	ONK3	RT	STRECK	24h	NA	NA
10	89717672	C	T	STOP_GAINED	PTEN	239	290	0	529	0.54820415879017	ONK3	RT	STRECK	2h	0.149571688721358	1
17	7578275	G	A	STOP_GAINED	TP53	236	220	2	456	0.482456140350877	ONK3	RT	STRECK	2h	0.19179258892304	1
10	89717672	C	T	STOP_GAINED	PTEN	157	187	0	344	0.543604651162791	ONK3	RT	STRECK	4h	0.216277939558674	1
17	7578275	G	A	STOP_GAINED	TP53	177	177	0	354	0.5	ONK3	RT	STRECK	4h	0.0974964414363595	1
